# Supplementary material for: Genomics and proteomics of vertebrate cholesterol ester lipase (LIPA) and cholesterol 25-hydroxylase (CH25H)
Source: 3 Biotech. 2011 Aug 3;1(2):99–109. doi: 10.1007/s13205-011-0013-9 (PMC3324826; doi:10.1007/s13205-011-0013-9)
Supplement: Supplementary file 1 — Supplementary Table 1 Human, Mouse and Rat Acid Lipases Genes and Enzymes Examined RefSeq: the reference mRNA sequence; ¹predicted Ensembl mRNA sequence; and GenBank mRNA (or cDNA) IDs are shown (see http://www.ncbi.nlm.nih.gov); ²result not available; UNIPROT refers to UniprotKB/Swiss-Prot IDs for individual acid lipase subunits (see http://kr.expasy.org); bps refers to base pairs of nucleotide sequences; the number of coding exons are listed.(XLS 36 kb) [file 13205_2011_13_MOESM1_ESM.xls]

## Sheet: Sheet1
Acid Lipase	Species	RefSeq	GenBank ID	UNIPROT	Amino	Chromosome	Exons	Gene Size	Subunit
Gene		¹Ensembl		ID	acids	location	(strand)	bps	MW
Human LIPF	Homo sapiens	NM_004190	AK208334	P07098	398	10:90,424,214-90,438,571	9 +ve	14357	45238
Mouse Lipf	Mus musculus	NM_026334	BC061067	Q9CPP7	395	19:34,035,738-34,051,303	9 +ve	15566	44637
Rat Lipf	Rattus norvegicus	NM_017341	X02309	P04634	395	1:237,841,539-237,856,579	9 +ve	15041	44588
Human LIPJ	Homo sapiens	NM_001010939	BC031219	Q5W064	366	10:90,346,519-90,366,732	9 +ve	20213	42388
Human LIPK	Homo sapiens	NM_001080518	EF426482	Q5VXJ0	399	10:90,474,281-90,502,490	9 +ve	28210	45563
Mouse Lipk	Mus musculus	NM_172837	BK055815	Q8BM14	398	19:34,082,780-34,122,287	9 +ve	39508	45243
Rat Lipk	Rattus norvegicus	NM_001106374	²	²	397	1:237,878,741-237,911,006	9 +ve	32266	45337
Human LIPM	Homo sapiens	NM_001128215	EF426484	Q5VYY2	423	10:90,552,634-90,570,235	9 +ve	17602	48233
Mouse Lipm	Mus musculus	NM_023903	BC031933	Q8K2A6	422	19:34,175,433-34,197,049	9 +ve	21617	48254
Rat Lipm	Rattus norvegicus	¹XP_001079892	²	²	422	1:237,964,915-237,983,386	9 +ve	18472	48103
Human LIPN	Homo sapiens	NM_001102469	EF426483	Q5VXI9	399	10:90,511,143-90,527,979	9 +ve	16834	45534
Mouse Lipn	Mus musculus	NM_027340	AK154333	Q3U4B4	400	19:34,141,848-34,159,408	9 +ve	17561	45744
Rat Lipn	Rattus norvegicus	¹XP_574655	²	²	398	1:237,932,633-237,948,802	9 +ve	16169	45628
Mouse Lipo1	Mus musculus	¹NP_001013792	AI747699	²	399	19:33,851,027-33,861,942	9 -ve	10916	44668
Rat Lipo1	Rattus norvegicus	¹XP_220070	²	²	397	1:237,642,349-237,653,919	9 -ve	11571	44441
